# Supplementary material for: Correction: DJ-1-Dependent Regulation of Oxidative Stress in the Retinal Pigment Epithelium (RPE)
Source: PLoS One. 2017 Oct 2;12(10):e0185834. doi: 10.1371/journal.pone.0185834 (PMC5624634; doi:10.1371/journal.pone.0185834)
Supplement: S1 Dataset — (ZIP) [file pone.0185834.s001.zip]

Archive with 8 entries (8 files):
- 080410-D+H2 1h-DJ-1-WB1.tif.zip
- 080510-A+H2 1h-DJ-1-WB1.tif.zip
- 080510-D+H2 1h-GAPDH-WB1.tif.zip
- 080610-A+H2 1h-GAPDH-WB1-01.tif.zip
- 080810-A+H2 1h-oxDJ-1 (1).tif.zip
- 090110-A+H2 18h-DJ-1-03.tif.zip
- 090310-A+H2 18h-GAPDH-03.tif.zip
- 090510-A+H2 18h-oxDJ-1.tif.zip
